# Supplementary material for: Molecular evaluation of five different isolation methods for extracellular vesicles reveals different clinical applicability and subcellular origin
Source: J Extracell Vesicles. 2021 Jul 22;10(9):e12128. doi: 10.1002/jev2.12128 (PMC8298890; doi:10.1002/jev2.12128)
Supplement: Supplementary file 5 — Supplementary information [file JEV2-10-e12128-s001.xlsx]

## Sheet: Sheet1
Proteins used as EV proteins		Number of times identified in Vesiclepedia
1	PDCD6IP	399
2	GAPDH	377
3	HSPA8	363
4	ACTB	350
5	ANXA2	337
6	CD9	328
7	PKM	327
8	HSP90AA1	327
9	ENO1	327
10	ANXA5	313
11	HSP90AB1	306
12	CD63	306
13	YWHAZ	301
14	YWHAE	300
15	EEF1A1	295
16	PGK1	291
17	CLTC	283
18	PPIA	278
19	SDCBP	277
20	ALDOA	275
21	EEF2	274
22	ALB	274
23	TPI1	270
24	VCP	269
25	CFL1	268
26	MSN	266
27	ATP1A1	266
28	PRDX1	263
29	MYH9	262
30	EZR	262
31	CD81	262
32	ANXA6	260
33	FLOT1	259
34	YWHAB	258
35	LDHB	258
36	SLC3A2	257
37	GNB1	257
38	PFN1	256
39	TSG101	255
40	YWHAQ	254
41	GNAI2	252
42	CLIC1	251
43	ANXA1	251
44	ITGB1	250
45	LDHA	249
46	FASN	248
47	CDC42	248
48	RAP1B	242
49	CCT2	242
50	YWHAG	240
51	GNB2	240
52	ACTN4	240
53	RAB5C	239
54	C3	239
55	RAB10	236
56	HIST1H4A	234
57	KRT1	233
58	FN1	233
59	AHCY	233
60	A2M	232
61	BSG	230
62	ACTN1	229
63	ANXA7	228
64	ACLY	228
65	HIST1H4B	227
66	GDI2	227
67	FLNA	227
68	UBA1	226
69	GNAS	226
70	GSN	225
71	CCT4	225
72	RAN	222
73	PRDX2	222
74	RHOA	220
75	CCT3	220
76	RAC1	219
77	LGALS3BP	219
78	TCP1	218
79	KRT10	218
80	CAP1	218
81	RAB7A	217
82	TUBB4B	216
83	HSPA5	215
84	IQGAP1	214
85	GPI	214
86	RALA	213
87	KPNB1	212
88	HIST1H4I	212
89	TFRC	211
90	EIF4A1	211
91	HIST4H4	210
92	CCT8	210
93	TLN1	209
94	HIST1H4K	209
95	HIST1H4H	209
96	CCT6A	209
97	ANXA11	209
98	HIST1H4J	208
99	HIST1H4F	208
100	HIST1H4D	208
