# Supplementary material for: Molecular evaluation of five different isolation methods for extracellular vesicles reveals different clinical applicability and subcellular origin
Source: J Extracell Vesicles. 2021 Jul 22;10(9):e12128. doi: 10.1002/jev2.12128 (PMC8298890; doi:10.1002/jev2.12128)
Supplement: Supplementary file 6 — Supplementary information [file JEV2-10-e12128-s004.xlsx]

## Sheet: Sheet1
Proteins used as EV proteins				GO Patways used as criteria which contain these EV proteins
1	VPS37A			ESCRT_multivesicular.1	GO_ESCRT_I_COMPLEX
2	VPS37D			ESCRT_multivesicular.2	GO_ESCRT_III_COMPLEX
3	UBAP1L			ESCRT_multivesicular.3	GO_MULTIVESICULAR_BODY
4	VPS28			ESCRT_multivesicular.4	GO_MULTIVESICULAR_BODY_MEMBRANE
5	UBAP1			ESCRT_multivesicular.5	GO_ESCRT_COMPLEX
6	VPS37C			ESCRT_multivesicular.6	GO_MULTIVESICULAR_BODY_LUMEN
7	TSG101			vesicle_pathway.1	GO_VESICLE_MEMBRANE
8	VPS37B			vesicle_pathway.2	GO_VESICLE_COAT
9	MVB12B			vesicle_pathway.3	GO_CLATHRIN_VESICLE_COAT
10	MVB12A			vesicle_pathway.4	GO_CLATHRIN_COAT_OF_ENDOCYTIC_VESICLE
11	CHMP4BP1			vesicle_pathway.5	GO_TRANSPORT_VESICLE
12	CHMP4B			vesicle_pathway.6	GO_COATED_VESICLE
13	CHMP2B			vesicle_pathway.7	GO_CLATHRIN_COATED_VESICLE
14	CHMP2A			vesicle_pathway.8	GO_ENDOCYTIC_VESICLE
15	CHMP4A			vesicle_pathway.9	GO_INTEGRAL_COMPONENT_OF_SYNAPTIC_VESICLE_MEMBRANE
16	CHMP1A			vesicle_pathway.10	GO_TRANSPORT_VESICLE_MEMBRANE
17	CHMP3			vesicle_pathway.11	GO_COATED_VESICLE_MEMBRANE
18	CHMP1B			vesicle_pathway.12	GO_CLATHRIN_COATED_VESICLE_MEMBRANE
19	CHMP6			vesicle_pathway.13	GO_ENDOCYTIC_VESICLE_MEMBRANE
20	CHMP7			vesicle_pathway.14	GO_CLATHRIN_COATED_ENDOCYTIC_VESICLE_MEMBRANE
21	CHMP4C			vesicle_pathway.15	GO_PHAGOCYTIC_VESICLE_MEMBRANE
22	HDAC6			vesicle_pathway.16	GO_SYNAPTIC_VESICLE_MEMBRANE
23	LRRK2			vesicle_pathway.17	GO_VESICLE_LUMEN
24	CRHBP			vesicle_pathway.18	GO_CLATHRIN_COATED_ENDOCYTIC_VESICLE
25	CD300LG			vesicle_pathway.19	GO_PHAGOCYTIC_VESICLE
26	CST3			vesicle_pathway.20	GO_CLATHRIN_SCULPTED_VESICLE
27	CTSH			vesicle_pathway.21	GO_CLATHRIN_SCULPTED_GAMMA_AMINOBUTYRIC_ACID_TRANSPORT_VESICLE_MEMBRANE
28	CTSL			vesicle_pathway.22	GO_CLATHRIN_SCULPTED_MONOAMINE_TRANSPORT_VESICLE
29	EGFR			vesicle_pathway.23	GO_EXOCYTIC_VESICLE
30	NEDD4L			vesicle_pathway.24	GO_ENDOCYTIC_VESICLE_LUMEN
31	ECPAS			vesicle_pathway.25	GO_INTRINSIC_COMPONENT_OF_SYNAPTIC_VESICLE_MEMBRANE
32	ATP13A2			vesicle_pathway.26	GO_ANCHORED_COMPONENT_OF_SYNAPTIC_VESICLE_MEMBRANE
33	BACE1			vesicle_pathway.27	GO_VESICLE_TETHERING_COMPLEX
34	SLC17A8			vesicle_pathway.28	GO_SECRETORY_VESICLE
35	GFRA1			vesicle_pathway.29	GO_MICROVESICLE
36	GJA1
37	NSG1
38	LAMP1
39	CHMP5
40	VTA1
41	NSG2
42	PGA5
43	NDFIP2
44	STEAP3
45	GIMAP5
46	LAPTM4B
47	PRKAR1A
48	PRKAR1B
49	RAB27A
50	RAB27B
51	PGA3
52	PGA4
53	SFTPB
54	SFTPC
55	SFTPD
56	PMEL
57	SLC2A4
58	SFTPA1
59	SORL1
60	BST2
61	TPT1
62	SFTPA2
63	ZP2
64	CST7
65	RAB11A
66	HGS
67	LRAT
68	NAPSA
69	CD63
70	CD74
71	CD79A
72	STAM2
73	SNF8
74	VPS36
75	STAM
76	VPS25
77	SIGLEC14
78	PDCD6
79	MOXD2P
80	TOM1
81	AP1M2
82	DNM1L
83	ADAM8
84	ATP6AP2
85	CNIH1
86	LHFPL2
87	TNK2
88	ADAM10
89	MFSD10
90	STX6
91	AP3S2
92	ABCC4
93	LILRB2
94	TCIRG1
95	SIRPB1
96	TLR6
97	CACNG3
98	CACNG2
99	ATP8A1
100	SEC24B
101	GPNMB
102	SEC23B
103	SEC23A
104	VTI1B
105	UNC13B
106	APPBP2
107	AGPAT2
108	SCGN
109	TGOLN2
110	YKT6
111	GIPC1
112	IQGAP2
113	VAMP5
114	CFTR
115	SEC24A
116	CEACAM3
117	PGRMC1
118	CEACAM8
119	RAB10
120	KDELR1
121	AP3M2
122	TMED2
123	CKAP4
124	TMED10
125	RAB32
126	SLC27A2
127	GLIPR1
128	KDELR2
129	KDELR3
130	RAB35
131	LILRB3
132	LILRA3
133	RAB31
134	ZPBP
135	EEF1AKMT4-ECE2
136	CYB561D2
137	CRYZL2P-SEC16B
138	CORO1A
139	SEC23IP
140	PRRT2
141	PACSIN2
142	SNX18
143	SYNRG
144	CHRM2
145	CD300A
146	AHNAK2
147	COPE
148	TMC6
149	EXOC3
150	ADCY8
151	CHRNB4
152	MARCHF3
153	NOSTRIN
154	RAB3C
155	RAB39B
156	SNAP47
157	AP2M1
158	AP1S1
159	AP2S1
160	AP3S1
161	CLCA1
162	CLCN3
163	BORCS5
164	CLTA
165	CLTB
166	LRIG3
167	SLC15A4
168	CLTC
169	CLBA1
170	WHAMM
171	SPACA3
172	TPRG1L
173	ARL8A
174	SYT2
175	SGSM1
176	AP1S3
177	ZPLD1
178	COPA
179	COPB1
180	SYNPR
181	SLC9B2
182	STXBP5
183	CD109
184	CPE
185	CR1
186	HGSNAT
187	SLC32A1
188	SIRPA
189	VTI1A
190	SYT9
191	TEPSIN
192	TMEM199
193	TMEM190
194	ATP8B3
195	SYT6
196	CNIH3
197	ENTHD1
198	NFAM1
199	CYB561
200	CYBA
201	CYBB
202	ADRB2
203	ABCA13
204	ATP6V0E2
205	MOSPD2
206	AP2A1
207	DAB2
208	CLEC12A
209	CD55
210	DGKQ
211	AP2A2
212	AP1B1
213	DBH
214	AP2B1
215	DCT
216	AP1G1
217	DDOST
218	SLC30A8
219	FAM170B
220	CLEC4C
221	DIAPH1
222	DLG4
223	DMBT1
224	DNM2
225	DRD2
226	DSC1
227	DSG1
228	DSP
229	HBEGF
230	TOR1A
231	SCAMP5
232	EGF
233	ANO6
234	MCEMP1
235	PIKFYVE
236	SPRED2
237	TMEM184A
238	VMA21
239	STOM
240	DIPK2A
241	EPS15
242	EREG
243	ABCA3
244	FABP5
245	MPEG1
246	FCAR
247	FCER1G
248	FCGR1A
249	MARCHF8
250	ALDH3B1
251	FCGR1B
252	FCGR2A
253	FCGR3B
254	ADGRG3
255	ZNRF2
256	COPZ1
257	COPG1
258	RAB11FIP2
259	FNDC3A
260	SEC31A
261	ENPP4
262	RPH3A
263	EPN2
264	CD93
265	RAB18
266	SCAP
267	SV2C
268	RAB21
269	UNC13A
270	NMNAT2
271	KIF1B
272	NFASC
273	ATP10B
274	STAB1
275	SEPTIN8
276	FLOT2
277	ATP11B
278	SYT11
279	NBEAL2
280	ATP11A
281	DMXL2
282	DNAJC13
283	UBR4
284	NCSTN
285	ZDHHC17
286	TMED3
287	GPR161
288	FOLR1
289	ATP6V0A2
290	SYNGR4
291	SNAPIN
292	FPR1
293	FPR2
294	CLEC5A
295	STX12
296	RAB38
297	GABARAPL1
298	FLRT1
299	LAMP5
300	ATP6V0D2
301	FZD2
302	CNIH2
303	GAA
304	CBARP
305	CFAP65
306	EPGN
307	GABRA1
308	GABRA2
309	GABRB2
310	GABRB3
311	GABRG2
312	GAD1
313	GAD2
314	SNX33
315	BRI3
316	SVIP
317	RAB26
318	LY6G6F
319	CLIC4
320	SEC31B
321	NECAP1
322	MOXD1
323	RAB11FIP5
324	APPL1
325	LDLRAP1
326	GBP1
327	SLC17A5
328	MYOF
329	B4GALT1
330	COPG2
331	AP3M1
332	LAMP3
333	CACNG4
334	SNX5
335	SIGLEC9
336	AMPH
337	AQP11
338	GPR18
339	IZUMO1
340	SYPL2
341	BTBD8
342	GPER1
343	TRARG1
344	GRB2
345	RAPGEF1
346	GRIA1
347	GRIA2
348	GRIA3
349	GRIA4
350	LAMTOR2
351	SNX24
352	DBNL
353	ANPEP
354	GRIN2A
355	SCG3
356	ZDHHC8
357	NPC1L1
358	SNX15
359	EPN1
360	SLC2A8
361	PACSIN1
362	SH3KBP1
363	ANXA1
364	ANXA3
365	HTT
366	ANXA4
367	NCKAP1L
368	PIK3R4
369	HIP1
370	ANXA7
371	HLA-A
372	HLA-B
373	HLA-C
374	HLA-DPA1
375	HLA-DPB1
376	HLA-DQA1
377	HLA-DQA2
378	HLA-DQB1
379	HLA-DQB2
380	HLA-DRA
381	HLA-DRB1
382	HLA-DRB3
383	HLA-DRB4
384	HLA-DRB5
385	HLA-E
386	HLA-F
387	HLA-G
388	HLA-H
389	HMOX2
390	RAB37
391	HSPA8
392	APLP2
393	APOB
394	ICA1
395	CLEC4D
396	RAB7B
397	TMEM225
398	RAB43
399	TMEM95
400	STING1
401	MALRD1
402	SYT10
403	SYCN
404	IRGM
405	IFNGR2
406	APOE
407	IGF2R
408	SLCO4C1
409	TICAM2
410	IL7R
411	CXCR1
412	CXCR2
413	AQP2
414	IL15RA
415	AQP5
416	AQP6
417	INPP5B
418	AQP7
419	ITGA2B
420	ITGAL
421	ITGAM
422	ITGAV
423	ITGAX
424	ITGB2
425	ITGB3
426	ITPR1
427	ITPR2
428	ITPR3
429	ARCN1
430	AREG
431	TMEM179B
432	TBC1D10C
433	KCNJ4
434	KCNQ1
435	KIFC3
436	RHOA
437	SLC6A17
438	IYD
439	LAIR1
440	RHOG
441	LAMP2
442	LDLR
443	LGALS3
444	LMAN1
445	SNX19
446	LNPEP
447	RAB44
448	IRAG2
449	LRP1
450	LRP2
451	M6PR
452	ARRB1
453	MANBA
454	MAP6
455	CD46
456	MDM2
457	RAB8A
458	MGST1
459	MME
460	UNC13C
461	MARCHF11
462	TARM1
463	MSR1
464	MYO1C
465	MYO5B
466	MYO6
467	CEACAM6
468	NCK1
469	NDUFC2
470	NOS1
471	NOS2
472	NOS3
473	ATP2A2
474	NRAS
475	NRGN
476	ROR2
477	GPR143
478	TRIM72
479	OCA2
480	OCRL
481	OLR1
482	OPRD1
483	P2RX1
484	CD207
485	ATP6V0A4
486	CUZD1
487	CALY
488	PAM
489	PCDH7
490	TMED7
491	SERPINA5
492	SAR1B
493	DYNC1LI1
494	SLC45A2
495	RAB9B
496	COPZ2
497	PLA1A
498	SNX7
499	ATP6V1D
500	SNX9
501	PDE6D
502	RAB14
503	GDE1
504	GPRC5B
505	CYB5R1
506	RAB23
507	PECAM1
508	RAB8B
509	STK26
510	ATP6V1B1
511	SERPINB6
512	ATP6V0C
513	SERPINB10
514	PIGR
515	PIK3C3
516	PKD2
517	PKP1
518	PLAU
519	PLAUR
520	ATP6V0B
521	PLD1
522	ATP6V1G2
523	ATP6V0A1
524	ATP7A
525	GPR84
526	RAB4B
527	RAB24
528	WNT4
529	TMX3
530	ZDHHC13
531	RHOF
532	EQTN
533	KIF1A
534	RAB39A
535	PCSK4
536	AFTPH
537	VPS13C
538	SEMA4C
539	CMTM6
540	ACP3
541	LAMTOR1
542	STX17
543	MARCHF1
544	EPN3
545	AVP
546	APPL2
547	PEF1
548	PI4K2A
549	AVPR2
550	PRCP
551	PIP4P2
552	SVOP
553	STAB2
554	RAB20
555	DENND4C
556	MREG
557	NECAP2
558	TMEM30A
559	SAYSD1
560	MCTP2
561	GPRC5C
562	AZU1
563	PSAP
564	PSEN1
565	SAR1A
566	B2M
567	FMN2
568	SPIRE1
569	VPS35L
570	SLC17A7
571	SLC17A6
572	AGTRAP
573	ENTPD7
574	CD177
575	RHBG
576	SLC44A2
577	MCOLN1
578	CEMIP
579	ARFGEF3
580	SMAGP
581	PTAFR
582	PTCH1
583	RAB22A
584	SCYL1
585	TBC1D24
586	SORCS2
587	DISP3
588	ARHGAP21
589	DENND1A
590	RAP2C
591	PTPRB
592	PTPRC
593	PTPRJ
594	PTPRN
595	PTPRN2
596	PTPRS
597	RAB1A
598	RAB3A
599	RAB3B
600	RAB4A
601	RAB5A
602	RAB5B
603	RAB6A
604	RAB13
605	RAB5C
606	RAC1
607	RAC2
608	RALA
609	RAP1A
610	RAP1B
611	RAP2B
612	CACNG8
613	KLHL12
614	CPLX3
615	BCL2L1
616	RPS27A
617	CLIP1
618	RYR1
619	RYR2
620	RYR3
621	SORT1
622	SCNN1B
623	CEACAM1
624	SEC13
625	SELL
626	SELP
627	TMBIM1
628	MMP25
629	SGTA
630	TEKT3
631	SH3GL2
632	CCDC136
633	SLC30A5
634	SLC26A6
635	SLC2A3
636	SLC2A5
637	SLC6A9
638	ZG16
639	SLC11A1
640	SLC12A2
641	SLC18A1
642	SLC18A2
643	SLC18A3
644	SMO
645	SNAP25
646	SNCA
647	SNTB2
648	SPARC
649	SRI
650	SREBF1
651	SREBF2
652	STK10
653	STX1A
654	STX3
655	STX4
656	STX5
657	STXBP2
658	BSG
659	BST1
660	SURF4
661	VAMP1
662	VAMP2
663	VAMP7
664	BTC
665	SYN1
666	SYN2
667	SYP
668	SYPL1
669	SYT1
670	SYT4
671	SYT5
672	TAP1
673	TAP2
674	TAPBP
675	TF
676	TFRC
677	TGFA
678	TH
679	TLR1
680	TLR2
681	TNFRSF1B
682	TRAF2
683	C3AR1
684	TRPM2
685	C5AR1
686	TYR
687	TYROBP
688	TYRP1
689	UBA52
690	UBB
691	UBC
692	WAS
693	WFS1
694	WNT1
695	WNT3
696	WNT5A
697	WNT6
698	WNT7A
699	WNT7B
700	CA4
701	SLC30A3
702	FZD5
703	RAB7A
704	CAMKV
705	ASPSCR1
706	RIPOR1
707	MCTP1
708	SNX22
709	LPCAT1
710	ATP8B4
711	DOK3
712	WLS
713	BAIAP2L2
714	RAB11FIP1
715	C16orf70
716	DNAJC5
717	CALM3
718	WNT5B
719	COLEC12
720	CALR
721	AP3B2
722	CAMK2A
723	RND2
724	VOPP1
725	CAMK2B
726	TMEM163
727	TSPAN14
728	CAMK2D
729	CAMK2G
730	SPACA1
731	CLTCL1
732	SYN3
733	DYSF
734	PICALM
735	FZD4
736	FZD6
737	RILP
738	TEX101
739	HYAL3
740	ATAD3B
741	RAB34
742	SLC4A11
743	NCALD
744	MAGT1
745	DTNBP1
746	ANKRD27
747	SGIP1
748	SYT3
749	HVCN1
750	NCK2
751	CYSTM1
752	FRMPD3
753	DOC2A
754	SPIRE2
755	ACRBP
756	ADGRE3
757	ZNRF1
758	KCNAB2
759	ABCC11
760	AP3B1
761	DEGS1
762	CAV1
763	SCARF1
764	CAV2
765	USO1
766	CADPS
767	LAMTOR3
768	DYNLL1
769	VAMP8
770	VAMP4
771	STX16
772	STX10
773	MARCO
774	DGAT1
775	SNAP23
776	SIGLEC5
777	IQGAP1
778	SYNJ1
779	VNN1
780	SLC5A6
781	CPNE3
782	CPNE1
783	AP1S2
784	AP1G2
785	AP1M1
786	BSN
787	MGAM
788	WASL
789	SERPINB12
790	WNT3A
791	SEC16B
792	STBD1
793	ATP6V0E1
794	SYT8
795	SNX21
796	HIP1R
797	MCFD2
798	GPRC5A
799	SYT7
800	PIP4P1
801	ATP6V0D1
802	TMEM67
803	ATG12
804	SYNGR3
805	SYNGR2
806	SYNGR1
807	CD3D
808	SLC28A2
809	SYT12
810	CD3G
811	RASSF9
812	CD4
813	VAPA
814	RAB11B
815	COPB2
816	CD9
817	REEP6
818	CD14
819	MS4A3
820	TRIP11
821	CD163
822	VAMP3
823	SNAP29
824	TAOK2
825	CADPS2
826	RAB9A
827	OTOF
828	ORMDL3
829	SYTL4
830	CD33
831	PICK1
832	SH3BP5
833	ATG5
834	CD36
835	SCARB1
836	SCARB2
837	RPH3AL
838	CD38
839	SCAMP1
840	RAB3D
841	SEC22B
842	GOSR2
843	CD44
844	CD47
845	CD53
846	SEC24C
847	CD58
848	CD59
849	CD68
850	CLINT1
851	ULK2
852	ECE2
853	TMEM63A
854	PHACTR2
855	ADGRE5
856	MLEC
857	TBC1D5
858	RNF144A
859	SNX17
860	C2CD5
861	KIAA0319
862	SEC24D
863	SV2B
864	SV2A
865	SEC16A
866	SCAMP2
867	PLIN3
868	RABEPK
869	BET1
870	RABAC1
871	ERP29
872	RAB40B
873	COPS5
874	STON1
875	CHGA
876	ERG28
877	CHP1
878	STX1B
879	VPS45
880	AZIN2
881	TRIM9
882	C1QTNF5
883	RAB3IP
884	GALNT15
885	CLCN4
886	CLCN5
887	CLN3
888	CPA3
889	NRSN1
890	RAB40A
891	CNST
892	DDC
893	DEFA5
894	SEPTIN1
895	DNM1
896	DPYSL3
897	EDN1
898	UNC13D
899	RAB12
900	LGI3
901	STX2
902	FGFR3
903	FGFR4
904	SEPTIN6
905	WDR7
906	YIPF3
907	MYRIP
908	STEAP2
909	BLOC1S6
910	DISC1
911	GOLIM4
912	BIN1
913	RAB40AL
914	EXOC3L1
915	GRIN1
916	TMEM230
917	SLC40A1
918	HCK
919	HCRT
920	APBA1
921	APBA2
922	IGF1
923	APP
924	INS
925	RAB15
926	BLOC1S3
927	SFTA2
928	STX19
929	ASTL
930	MT3
931	SEPTIN2
932	NGF
933	NPTX1
934	NTF3
935	NTF4
936	NTS
937	OVGP1
938	FURIN
939	APH1A
940	COPS4
941	PCSK1
942	PCSK2
943	CDK16
944	KCNK9
945	SPG21
946	TRAPPC4
947	PDE4B
948	SYT17
949	PENK
950	FGFRL1
951	SEPTIN5
952	SEPTIN4
953	YIPF1
954	TMED9
955	SYTL2
956	PPT1
957	AP1AR
958	PRG2
959	CCDC88A
960	PSEN2
961	MFF
962	GOPC
963	SYT13
964	RAB40C
965	RAB3IL1
966	BDNF
967	BGN
968	BLOC1S5
969	TMEM168
970	SIPA1
971	CLRN1
972	VDAC1
973	VDAC2
974	VGF
975	RNF112
976	YIPF2
977	ROGDI
978	PLEKHF2
979	NRSN2
980	SPX
981	SSPN
982	NDEL1
983	RAB1B
984	TMEM187
985	APH1B
986	CRISPLD2
987	SYT15
988	CTTNBP2
989	STX7
990	BRSK1
991	KIRREL3
992	SYTL1
993	NKD2
994	STON2
995	STX11
996	MTMR2
997	HAP1
998	IL33
999	DGKI
1000	SYTL3
1001	SYTL5
1002	SLC4A8
1003	GOSR1
1004	SNCAIP
1005	SNAP91
1006	IQSEC1
1007	GOLGA5
1008	ACTR1A
1009	BCAP31
1010	RGS19
1011	HAX1
1012	CTSC
1013	YIF1A
1014	LMAN2
1015	TMED1
1016	TEX261
1017	FCHO2
1018	COL7A1
1019	CLVS2
1020	PHETA1
1021	TMED6
1022	CTLA4
1023	PHETA2
1024	CTSZ
1025	CLVS1
1026	DENND1B
1027	DVL1
1028	DVL2
1029	ECE1
1030	F5
1031	F8
1032	TMED4
1033	AAK1
1034	INPP5F
1035	GGA2
1036	FCHO1
1037	ASTN2
1038	DDHD2
1039	SH3BP4
1040	SFTA3
1041	PCSK9
1042	VPS33B
1043	VPS41
1044	GOLGA2
1045	YIPF6
1046	CNIH4
1047	HSPD1
1048	IDUA
1049	ARF1
1050	ASTN1
1051	MYO1E
1052	TMED5
1053	IER3IP1
1054	ERGIC2
1055	ERGIC3
1056	ABCB4
1057	SERPINA1
1058	PIK3C2A
1059	WIPI1
1060	SCYL2
1061	PACS1
1062	LMBRD1
1063	VPS11
1064	USE1
1065	VANGL2
1066	ERGIC1
1067	VPS18
1068	GPR107
1069	VPS16
1070	VPS33A
1071	BNIP1
1072	VWF
1073	MALL
1074	LMAN1L
1075	DENND1C
1076	YIPF5
1077	LMAN2L
1078	PITPNM3
1079	CCDC115
1080	NUMB
1081	SNX3
1082	YIF1B
1083	CPNE6
1084	OCLN
1085	CDC42EP2
1086	HYOU1
1087	GNLY
1088	HSPH1
1089	EHD1
1090	VPS26B
1091	TIRAP
1092	SCGB3A2
1093	PLD4
1094	CTSS
1095	DAB2IP
1096	AMOT
1097	DPP4
1098	DRD3
1099	ABCA1
1100	LPAR1
1101	ELANE
1102	ATG14
1103	FLNB
1104	SRGAP2
1105	CDC42EP4
1106	CD2AP
1107	MTOR
1108	STXBP4
1109	ZDHHC5
1110	HEATR5A
1111	AMELX
1112	PDIA3
1113	GSN
1114	HBA1
1115	HBA2
1116	HBB
1117	EHD4
1118	EHD3
1119	EHD2
1120	ANXA11
1121	HP
1122	HPX
1123	HSP90AA1
1124	APOA1
1125	FFAR4
1126	ITGB5
1127	KIF5B
1128	ARF6
1129	SCIMP
1130	LTF
1131	ARRB2
1132	MPO
1133	NCF2
1134	NCF4
1135	TLR7
1136	EVL
1137	RAPGEF6
1138	PIK3C2B
1139	PLA2G5
1140	TLR9
1141	NLGN3
1142	HEATR5B
1143	AVPR1A
1144	KIF16B
1145	AMBRA1
1146	PLEKHG5
1147	SAA1
1148	NOD2
1149	RAB17
1150	ITSN1
1151	NCF1
1152	STXBP1
1153	STXBP3
1154	SYK
1155	ACTG1
1156	HSP90B1
1157	UVRAG
1158	VIM
1159	FMNL1
1160	ZYX
1161	CUBN
1162	UNC93B1
1163	AMN
1164	RAB11FIP4
1165	HYAL2
1166	SPHK1
1167	PGLYRP1
1168	RABEP1
1169	LPAR2
1170	STX8
1171	RAPGEF2
1172	RAB11FIP3
1173	MTSS1
1174	CDC42
1175	A1BG
1176	ADA
1177	HUWE1
1178	ARPC5
1179	ACTR2
1180	ACTR1B
1181	PSMD14
1182	CRISP3
1183	TUBB4B
1184	PRG3
1185	FAM3C
1186	PPIE
1187	CAP1
1188	VAT1
1189	ATG7
1190	PRDX4
1191	OLFM4
1192	CCT2
1193	NPC2
1194	CCT8
1195	HPSE
1196	MAGED2
1197	CHI3L1
1198	CHIT1
1199	PADI2
1200	STK11IP
1201	LRG1
1202	CLU
1203	SERPINA3
1204	SPACA7
1205	CANT1
1206	OSCAR
1207	CNN2
1208	APOOL
1209	MAPK14
1210	CSNK2B
1211	CSTB
1212	CTSD
1213	CTSG
1214	CTSW
1215	DDX3X
1216	DEFA1
1217	DEFA3
1218	DEFA4
1219	CFD
1220	CYB5R3
1221	AGA
1222	DNASE1L1
1223	DYNC1H1
1224	AGL
1225	DOCK2
1226	ECM1
1227	EEF1A1
1228	EEF2
1229	AHSG
1230	SERPINB1
1231	A2M
1232	TUBB
1233	ALAD
1234	ALB
1235	F13A1
1236	FCN1
1237	FGA
1238	FGB
1239	ALDOA
1240	FGG
1241	FGR
1242	VEGFD
1243	MMRN1
1244	ALDOC
1245	ERP44
1246	CYFIP1
1247	FAF2
1248	VPS13A
1249	FN1
1250	COTL1
1251	FOLR3
1252	ARHGAP45
1253	HEBP2
1254	ALOX5
1255	FRK
1256	FTL
1257	FUCA1
1258	FUCA2
1259	XRCC6
1260	QPCT
1261	GCA
1262	ARMC8
1263	GALNS
1264	AOC1
1265	GAS6
1266	GCG
1267	OSTF1
1268	GDI2
1269	GIP
1270	GLA
1271	AMPD3
1272	GLB1
1273	GM2A
1274	GNS
1275	GPI
1276	GRN
1277	COMMD9
1278	PYCARD
1279	CXCL1
1280	GRP
1281	GSTP1
1282	OLA1
1283	GUSB
1284	GYG1
1285	DPP7
1286	ACAA1
1287	ANXA2
1288	HEXB
1289	HGF
1290	HK3
1291	HMGB1
1292	APAF1
1293	HRG
1294	HSPA6
1295	HSP90AB1
1296	IDH1
1297	IGF2
1298	APOH
1299	APRT
1300	FASLG
1301	ILF2
1302	IMPDH1
1303	IMPDH2
1304	ISLR
1305	ITIH3
1306	ITIH4
1307	JUP
1308	NHLRC2
1309	KNG1
1310	ARG1
1311	KPNB1
1312	C6orf120
1313	NHLRC3
1314	HRNR
1315	LCN2
1316	LGALS3BP
1317	PRSS57
1318	LYZ
1319	ARSA
1320	ARSB
1321	MAN2B1
1322	MIF
1323	MMP8
1324	MNDA
1325	ACLY
1326	NEU1
1327	NFKB1
1328	NME2
1329	PNP
1330	ORM1
1331	ORM2
1332	PA2G4
1333	PAFAH1B2
1334	SERPINE1
1335	DERA
1336	SCCPDH
1337	PLAC8
1338	TEX264
1339	BIN2
1340	PDGFA
1341	PDGFB
1342	CYRIB
1343	CAB39
1344	GHRL
1345	ADA2
1346	PF4
1347	CFP
1348	PFKL
1349	PGAM1
1350	SERPINA4
1351	SERPINI1
1352	PKM
1353	PLG
1354	SERPINF2
1355	POMC
1356	TOLLIP
1357	GTPBP2
1358	PPBP
1359	CTSA
1360	PPIA
1361	TOR4A
1362	PGM2
1363	CPPED1
1364	SRGN
1365	CDC37L1
1366	PRKCD
1367	CAND1
1368	ACTR10
1369	MAPK1
1370	DNAJC3
1371	PROS1
1372	PRSS2
1373	PRTN3
1374	RETN
1375	PSMA2
1376	PSMA5
1377	PSMB1
1378	PSMB7
1379	NIT2
1380	PSMC2
1381	PSMC3
1382	PSMD1
1383	PSMD2
1384	PSMD3
1385	PSMD7
1386	PSMD11
1387	PSMD12
1388	PSMD13
1389	LRRC7
1390	QSOX1
1391	PTPN6
1392	PTX3
1393	PYGB
1394	PYGL
1395	TRAPPC1
1396	RARRES2
1397	RNASE2
1398	RNASE3
1399	ROCK1
1400	S100A7
1401	S100A8
1402	S100A9
1403	S100A11
1404	S100A12
1405	S100P
1406	SERPINB3
1407	SDCBP
1408	SELENOP
1409	ARHGAP9
1410	SLPI
1411	SPP2
1412	SPTAN1
1413	BPI
1414	SRP14
1415	TCN1
1416	DYNLT1
1417	TGFB1
1418	TGFB2
1419	TGFB3
1420	LEFTY2
1421	THBS1
1422	TIMP1
1423	TIMP2
1424	TIMP3
1425	SERPING1
1426	TMSB4X
1427	CLEC3B
1428	C3
1429	TTR
1430	DEFA1B
1431	VCL
1432	VCP
1433	VEGFA
1434	VEGFB
1435	VEGFC
1436	XRCC5
1437	PCYOX1L
1438	C1orf35
1439	GSDMD
1440	DSN1
1441	PTGES2
1442	CEP290
1443	ACTN4
1444	TXNDC5
1445	CAMP
1446	EPX
1447	FERMT3
1448	GHDC
1449	CAT
1450	CRACR2A
1451	PDXK
1452	RNASET2
1453	ACTN1
1454	ACTN2
1455	CREG1
1456	GGH
1457	NAPRT
1458	GMFG
1459	PRDX6
1460	CDA
1461	IST1
1462	PSMD6
1463	MVP
1464	TRAPPC3L
1465	WASHC1
1466	COG5
1467	TRAPPC2B
1468	EXOC5
1469	TMEM115
1470	TRAPPC6B
1471	TRAPPC5
1472	EXOC8
1473	SYNPO2
1474	RNF215
1475	COG2
1476	TRAPPC8
1477	EXOC6B
1478	EXOC7
1479	VPS39
1480	VPS8
1481	SH3BP1
1482	COG4
1483	TRAPPC3
1484	GOLGA3
1485	STXBP6
1486	HOOK2
1487	TRAPPC12
1488	HOOK1
1489	VPS54
1490	NBAS
1491	TRAPPC2L
1492	EXOC6
1493	DNAJC28
1494	VPS53
1495	EXOC1
1496	EXOC2
1497	COG6
1498	EXOC4
1499	RINT1
1500	TRAPPC11
1501	VPS52
1502	TRAPPC2
1503	AKTIP
1504	EXOC1L
1505	TRAPPC10
1506	TNFAIP2
1507	EIPR1
1508	VPS51
1509	TRAPPC6A
1510	COG3
1511	TRAPPC9
1512	COG8
1513	HOOK3
1514	EXOC3L2
1515	EXOC3L4
1516	ZW10
1517	COG7
1518	COG1
1519	TGFBRAP1
1520	TCP11X1
1521	FSTL3
1522	BAIAP2
1523	AKAP3
1524	POMT1
1525	FGL2
1526	SPINK5
1527	KLK11
1528	RCBTB2
1529	ABHD2
1530	SPACA9
1531	CAPN11
1532	CHGB
1533	KLK8
1534	PDAP1
1535	CLK3
1536	CMA1
1537	ZPBP2
1538	COL1A1
1539	ICA1L
1540	LYZL4
1541	IQCF1
1542	MROH2B
1543	PRSS37
1544	LRGUK
1545	PRSS58
1546	BPIFA2
1547	CSNK2A2
1548	CTNNA1
1549	CTSB
1550	CTSV
1551	CXADR
1552	SCFD2
1553	CYLC1
1554	IQUB
1555	TBC1D21
1556	SPACA4
1557	DLD
1558	PRSS55
1559	ENKUR
1560	CEP131
1561	FSTL4
1562	ARC
1563	COMMD3
1564	NCS1
1565	TSSK2
1566	SPESP1
1567	FTH1
1568	TXNDC8
1569	GLIPR1L1
1570	KLK5
1571	BACE2
1572	METTL7A
1573	KLK13
1574	ABCA12
1575	GARS1
1576	SPAG8
1577	GHRHR
1578	DKKL1
1579	CRCP
1580	PCSK1N
1581	GNAI3
1582	GOLGA1
1583	TSSK4
1584	KLK9
1585	RACGAP1
1586	SNX10
1587	HILPDA
1588	HEXA
1589	APEH
1590	HSPA1A
1591	HSPA1B
1592	TREML1
1593	TCTEX1D4
1594	GNAT3
1595	CATSPER3
1596	KLK3
1597	IL1B
1598	ITGA1
1599	KCNJ11
1600	CATSPER4
1601	KIT
1602	KLK1
1603	KLK2
1604	KRT1
1605	KRTDAP
1606	FLG2
1607	PATE4
1608	LOXL1
1609	LTA4H
1610	ASAH1
1611	MMP9
1612	KLK14
1613	KLK12
1614	NUDT1
1615	MYO5A
1616	NOTCH1
1617	NPY
1618	NPPC
1619	ACR
1620	OXT
1621	GAL
1622	GOLGA7
1623	PCSK5
1624	YPEL5
1625	CALML5
1626	PGM1
1627	SERPINE2
1628	PLA2G1B
1629	PLA2G2A
1630	PLAT
1631	LY6K
1632	TRIM36
1633	KLK15
1634	VEZT
1635	PRKACA
1636	ACRV1
1637	STK31
1638	PRSS3
1639	KLK7
1640	KLK6
1641	KLK10
1642	TMPRSS4
1643	KCMF1
1644	KNL1
1645	LYZL6
1646	KIAA1210
1647	REG1A
1648	RNPEP
1649	SCNN1A
1650	DPEP3
1651	SCG5
1652	SH3GL3
1653	FABP9
1654	TEX22
1655	SKIL
1656	SMPD1
1657	SOD1
1658	SPINK2
1659	BRCA2
1660	TBXA2R
1661	TCP1
1662	TCP11
1663	TFF3
1664	THBS2
1665	TNFAIP6
1666	TRH
1667	MORN2
1668	SCGB1A1
1669	SCG2
1670	PLEKHO2
1671	SLIRP
1672	CAPN1
1673	ANGPTL6
1674	TSSK1B
1675	PLA2G10
1676	PPFIA3
1677	CDK13
1678	ADAM15
1679	HPS4
1680	LACRT
1681	ATP6V1E2
1682	BMF
1683	SPAG9
1684	SLC6A5
1685	EBAG9
1686	CAPZA3
1687	STXBP5L
1688	CARTPT
1689	KLK4
1690	DEFB1
1691	DEFB106A
1692	MIR31
1693	DEFB106B
