# Supplementary material for: Molecular evaluation of five different isolation methods for extracellular vesicles reveals different clinical applicability and subcellular origin
Source: J Extracell Vesicles. 2021 Jul 22;10(9):e12128. doi: 10.1002/jev2.12128 (PMC8298890; doi:10.1002/jev2.12128)
Supplement: Supplementary file 7 — Supplementary information [file JEV2-10-e12128-s002.xlsx]

## Sheet: Plasma_proteins_updated
Proteins used as plasma proteins
1	A2M
2	ALB
3	APOA1
4	APOA2
5	APOA5
6	APOB
7	APOC1
8	APOC2
9	APOC3
10	APOC4
11	APOD
12	APOE
13	APOF
14	APOH
15	C1QA
16	C1QB
17	C1QC
18	C2
19	C3
20	C4A
21	C5
22	C6
23	C7
24	C8A
25	C9
26	CFB
27	CP
28	CRP
29	FGA
30	HBG1
31	HP
32	LPA
33	ORM1
34	ORM2
35	PLG
36	RBP4
37	SERPINA7
38	SERPING1
39	TF
40	TTR
41	IGKV1D-13
42	IGKV1D-16
43	IGKV1D-17
44	IGKV2D-29
45	IGKV2D-30
46	IGKV3D-15
47	IGKV3D-20
48	IGKV4-1
49	IGLV1-47
50	IGLV1-51
51	IGLV2-11
52	IGLV2-14
53	IGLV2-18
54	IGLV2-23
55	IGLV2-8
56	IGLV3-1
57	IGLV3-10
58	IGLV3-12
59	IGLV3-19
60	IGLV3-21
61	IGLV3-25
62	IGLV3-27
63	IGLV3-9
64	IGLV4-60
65	IGLV4-69
66	IGLV6-57
67	IGLV7-46
68	IGLV8-61
69	IGLV9-49
