# Supplementary material for: Molecular evaluation of five different isolation methods for extracellular vesicles reveals different clinical applicability and subcellular origin
Source: J Extracell Vesicles. 2021 Jul 22;10(9):e12128. doi: 10.1002/jev2.12128 (PMC8298890; doi:10.1002/jev2.12128)
Supplement: Supplementary file 8 — Supplementary information [file JEV2-10-e12128-s003.xlsx]

## Sheet: GO_pathways_as_criteria
GO pathways used for cellular compartment catagorisation
ESCRT_multivesicular.1	GO_ESCRT_I_COMPLEX
ESCRT_multivesicular.2	GO_ESCRT_III_COMPLEX
ESCRT_multivesicular.3	GO_MULTIVESICULAR_BODY
ESCRT_multivesicular.4	GO_MULTIVESICULAR_BODY_MEMBRANE
ESCRT_multivesicular.5	GO_ESCRT_COMPLEX
ESCRT_multivesicular.6	GO_MULTIVESICULAR_BODY_LUMEN
endosome.1	GO_ENDOSOME
endosome.2	GO_EARLY_ENDOSOME
endosome.3	GO_LATE_ENDOSOME
endosome.4	GO_ENDOSOME_MEMBRANE
endosome.5	GO_EXTRINSIC_COMPONENT_OF_ENDOSOME_MEMBRANE
endosome.6	GO_EARLY_ENDOSOME_MEMBRANE
endosome.7	GO_LATE_ENDOSOME_MEMBRANE
endosome.8	GO_ENDOSOME_LUMEN
endosome.9	GO_LATE_ENDOSOME_LUMEN
endosome.10	GO_RECYCLING_ENDOSOME
endosome.11	GO_RECYCLING_ENDOSOME_MEMBRANE
endosome.12	GO_TUBULAR_ENDOSOME
endosome.13	GO_SORTING_ENDOSOME
endosome.14	GO_POSTSYNAPTIC_RECYCLING_ENDOSOME
endosome.15	GO_POSTSYNAPTIC_ENDOSOME
golgi.1	GO_GOLGI_CIS_CISTERNA
golgi.2	GO_GOLGI_TRANS_CISTERNA
golgi.3	GO_GOLGI_MEMBRANE
golgi.4	GO_ENDOPLASMIC_RETICULUM_GOLGI_INTERMEDIATE_COMPARTMENT
golgi.5	GO_GOLGI_APPARATUS
golgi.6	GO_GOLGI_STACK
golgi.7	GO_GOLGI_LUMEN
golgi.8	GO_GOLGI_MEDIAL_CISTERNA
golgi.9	GO_GOLGI_ASSOCIATED_VESICLE
golgi.10	GO_CIS_GOLGI_NETWORK
golgi.11	GO_TRANS_GOLGI_NETWORK
golgi.12	GO_ER_TO_GOLGI_TRANSPORT_VESICLE_MEMBRANE
golgi.13	GO_TRANS_GOLGI_NETWORK_TRANSPORT_VESICLE_MEMBRANE
golgi.14	GO_GOLGI_TRANSPORT_COMPLEX
golgi.15	GO_COPII_COATED_ER_TO_GOLGI_TRANSPORT_VESICLE
golgi.16	GO_TRANS_GOLGI_NETWORK_TRANSPORT_VESICLE
golgi.17	GO_GOLGI_ASSOCIATED_VESICLE_MEMBRANE
golgi.18	GO_INTRINSIC_COMPONENT_OF_GOLGI_MEMBRANE
golgi.19	GO_GOLGI_CISTERNA
golgi.20	GO_GOLGI_CISTERNA_MEMBRANE
golgi.21	GO_TRANS_GOLGI_NETWORK_MEMBRANE
golgi.22	GO_CIS_GOLGI_NETWORK_MEMBRANE
golgi.23	GO_ENDOPLASMIC_RETICULUM_GOLGI_INTERMEDIATE_COMPARTMENT_MEMBRANE
golgi.24	GO_POSTSYNAPTIC_GOLGI_APPARATUS
mitochondria.1	GO_MITOCHONDRIAL_PROTON_TRANSPORTING_ATP_SYNTHASE_COMPLEX_CATALYTIC_SECTOR_F_1
mitochondria.2	GO_MITOCHONDRIAL_ENVELOPE
mitochondria.3	GO_MITOCHONDRIAL_OUTER_MEMBRANE_TRANSLOCASE_COMPLEX
mitochondria.4	GO_TIM23_MITOCHONDRIAL_IMPORT_INNER_MEMBRANE_TRANSLOCASE_COMPLEX
mitochondria.5	GO_MITOCHONDRIAL_RESPIRATORY_CHAIN_COMPLEX_IV
mitochondria.6	GO_MITOCHONDRIAL_MATRIX
mitochondria.7	GO_MITOCHONDRIAL_LARGE_RIBOSOMAL_SUBUNIT
mitochondria.8	GO_MITOCHONDRIAL_SMALL_RIBOSOMAL_SUBUNIT
mitochondria.9	GO_MITOCHONDRIAL_ALPHA_KETOGLUTARATE_DEHYDROGENASE_COMPLEX
mitochondria.10	GO_MITOCHONDRIAL_PYRUVATE_DEHYDROGENASE_COMPLEX
mitochondria.11	GO_MITOCHONDRIAL_CRISTA
mitochondria.12	GO_MITOCHONDRIAL_TRICARBOXYLIC_ACID_CYCLE_ENZYME_COMPLEX
mitochondria.13	GO_INTRINSIC_COMPONENT_OF_MITOCHONDRIAL_INNER_MEMBRANE
mitochondria.14	GO_INTRINSIC_COMPONENT_OF_MITOCHONDRIAL_OUTER_MEMBRANE
mitochondria.15	GO_EXTRINSIC_COMPONENT_OF_MITOCHONDRIAL_INNER_MEMBRANE
mitochondria.16	GO_MITOCHONDRIAL_INTERMEMBRANE_SPACE_PROTEIN_TRANSPORTER_COMPLEX
mitochondria.17	GO_MITOCHONDRIA_ASSOCIATED_ENDOPLASMIC_RETICULUM_MEMBRANE
mitochondria.18	GO_INTRINSIC_COMPONENT_OF_MITOCHONDRIAL_MEMBRANE
mitochondria.19	GO_MITOCHONDRIAL_PROTEIN_COMPLEX
mitochondria.20	GO_OUTER_MITOCHONDRIAL_MEMBRANE_PROTEIN_COMPLEX
mitochondria.21	GO_INNER_MITOCHONDRIAL_MEMBRANE_PROTEIN_COMPLEX
plasma_membrane.1	GO_EXTERNAL_SIDE_OF_PLASMA_MEMBRANE
plasma_membrane.2	GO_BASAL_PLASMA_MEMBRANE
plasma_membrane.3	GO_BASOLATERAL_PLASMA_MEMBRANE
plasma_membrane.4	GO_APICAL_PLASMA_MEMBRANE
plasma_membrane.5	GO_APICOLATERAL_PLASMA_MEMBRANE
plasma_membrane.6	GO_LATERAL_PLASMA_MEMBRANE
plasma_membrane.7	GO_EXTRINSIC_COMPONENT_OF_PLASMA_MEMBRANE
plasma_membrane.8	GO_INTRINSIC_COMPONENT_OF_PLASMA_MEMBRANE
plasma_membrane.9	GO_EXTRINSIC_COMPONENT_OF_EXTERNAL_SIDE_OF_PLASMA_MEMBRANE
plasma_membrane.10	GO_INTRINSIC_COMPONENT_OF_EXTERNAL_SIDE_OF_PLASMA_MEMBRANE
plasma_membrane.11	GO_EXTRINSIC_COMPONENT_OF_CYTOPLASMIC_SIDE_OF_PLASMA_MEMBRANE
plasma_membrane.12	GO_INTRINSIC_COMPONENT_OF_THE_CYTOPLASMIC_SIDE_OF_THE_PLASMA_MEMBRANE
plasma_membrane.13	GO_ANCHORED_COMPONENT_OF_EXTERNAL_SIDE_OF_PLASMA_MEMBRANE
plasma_membrane.14	GO_PLASMA_MEMBRANE_BOUNDED_CELL_PROJECTION_CYTOPLASM
plasma_membrane.15	GO_SPANNING_COMPONENT_OF_PLASMA_MEMBRANE
plasma_membrane.16	GO_PLASMA_MEMBRANE_RAFT
plasma_membrane.17	GO_ANCHORED_COMPONENT_OF_PLASMA_MEMBRANE
plasma_membrane.18	GO_PLASMA_MEMBRANE_REGION
plasma_membrane.19	GO_EXTERNAL_SIDE_OF_APICAL_PLASMA_MEMBRANE
plasma_membrane.20	GO_PLASMA_MEMBRANE_PROTEIN_COMPLEX
plasma_membrane.21	GO_PLASMA_MEMBRANE_SIGNALING_RECEPTOR_COMPLEX
vesicle_pathway.1	GO_VESICLE_MEMBRANE
vesicle_pathway.2	GO_VESICLE_COAT
vesicle_pathway.3	GO_CLATHRIN_VESICLE_COAT
vesicle_pathway.4	GO_CLATHRIN_COAT_OF_ENDOCYTIC_VESICLE
vesicle_pathway.5	GO_TRANSPORT_VESICLE
vesicle_pathway.6	GO_COATED_VESICLE
vesicle_pathway.7	GO_CLATHRIN_COATED_VESICLE
vesicle_pathway.8	GO_ENDOCYTIC_VESICLE
vesicle_pathway.9	GO_INTEGRAL_COMPONENT_OF_SYNAPTIC_VESICLE_MEMBRANE
vesicle_pathway.10	GO_TRANSPORT_VESICLE_MEMBRANE
vesicle_pathway.11	GO_COATED_VESICLE_MEMBRANE
vesicle_pathway.12	GO_CLATHRIN_COATED_VESICLE_MEMBRANE
vesicle_pathway.13	GO_ENDOCYTIC_VESICLE_MEMBRANE
vesicle_pathway.14	GO_CLATHRIN_COATED_ENDOCYTIC_VESICLE_MEMBRANE
vesicle_pathway.15	GO_PHAGOCYTIC_VESICLE_MEMBRANE
vesicle_pathway.16	GO_SYNAPTIC_VESICLE_MEMBRANE
vesicle_pathway.17	GO_VESICLE_LUMEN
vesicle_pathway.18	GO_CLATHRIN_COATED_ENDOCYTIC_VESICLE
vesicle_pathway.19	GO_PHAGOCYTIC_VESICLE
vesicle_pathway.20	GO_CLATHRIN_SCULPTED_VESICLE
vesicle_pathway.21	GO_CLATHRIN_SCULPTED_GAMMA_AMINOBUTYRIC_ACID_TRANSPORT_VESICLE_MEMBRANE
vesicle_pathway.22	GO_CLATHRIN_SCULPTED_MONOAMINE_TRANSPORT_VESICLE
vesicle_pathway.23	GO_EXOCYTIC_VESICLE
vesicle_pathway.24	GO_ENDOCYTIC_VESICLE_LUMEN
vesicle_pathway.25	GO_INTRINSIC_COMPONENT_OF_SYNAPTIC_VESICLE_MEMBRANE
vesicle_pathway.26	GO_ANCHORED_COMPONENT_OF_SYNAPTIC_VESICLE_MEMBRANE
vesicle_pathway.27	GO_VESICLE_TETHERING_COMPLEX
vesicle_pathway.28	GO_SECRETORY_VESICLE
vesicle_pathway.29	GO_MICROVESICLE
endoplasmic_reticulum.1	GO_ENDOPLASMIC_RETICULUM_LUMEN
endoplasmic_reticulum.2	GO_ROUGH_ENDOPLASMIC_RETICULUM_MEMBRANE
endoplasmic_reticulum.3	GO_SMOOTH_ENDOPLASMIC_RETICULUM_MEMBRANE
endoplasmic_reticulum.4	GO_INTRINSIC_COMPONENT_OF_ENDOPLASMIC_RETICULUM_MEMBRANE
endoplasmic_reticulum.5	GO_EXTRINSIC_COMPONENT_OF_ENDOPLASMIC_RETICULUM_MEMBRANE
endoplasmic_reticulum.6	GO_LUMENAL_SIDE_OF_ENDOPLASMIC_RETICULUM_MEMBRANE
endoplasmic_reticulum.7	GO_CYTOPLASMIC_SIDE_OF_ENDOPLASMIC_RETICULUM_MEMBRANE
cytoskeleton.1	GO_SPECTRIN_ASSOCIATED_CYTOSKELETON
cytoskeleton.2	GO_ACTIN_CYTOSKELETON
cytoskeleton.3	GO_MICROTUBULE_CYTOSKELETON
cytoskeleton.4	GO_CORTICAL_CYTOSKELETON
cytoskeleton.5	GO_CORTICAL_ACTIN_CYTOSKELETON
cytoskeleton.6	GO_SEPTIN_CYTOSKELETON
cytoskeleton.7	GO_INTERMEDIATE_FILAMENT_CYTOSKELETON
cytoskeleton.8	GO_CYTOSKELETON_OF_PRESYNAPTIC_ACTIVE_ZONE
cytoskeleton.9	GO_POSTSYNAPTIC_ACTIN_CYTOSKELETON
cytoskeleton.10	GO_PRESYNAPTIC_CYTOSKELETON
cytoskeleton.11	GO_POSTSYNAPTIC_CYTOSKELETON
nucleus.1	GO_NUCLEAR_UBIQUITIN_LIGASE_COMPLEX
nucleus.2	GO_NUCLEAR_CHROMOSOME
nucleus.3	GO_CONDENSED_NUCLEAR_CHROMOSOME_KINETOCHORE
nucleus.4	GO_CONDENSED_NUCLEAR_CHROMOSOME_CENTROMERIC_REGION
nucleus.5	GO_NUCLEAR_CHROMOSOME_TELOMERIC_REGION
nucleus.6	GO_NUCLEAR_NUCLEOSOME
nucleus.7	GO_CONDENSED_NUCLEAR_CHROMOSOME
nucleus.8	GO_NUCLEAR_COHESIN_COMPLEX
nucleus.9	GO_NUCLEAR_ENVELOPE
nucleus.10	GO_NUCLEAR_INNER_MEMBRANE
nucleus.11	GO_NUCLEAR_OUTER_MEMBRANE
nucleus.12	GO_NUCLEAR_ENVELOPE_LUMEN
nucleus.13	GO_NUCLEAR_PORE
nucleus.14	GO_NUCLEAR_LAMINA
nucleus.15	GO_NUCLEAR_EUCHROMATIN
nucleus.16	GO_NUCLEAR_HETEROCHROMATIN
nucleus.17	GO_NUCLEAR_MATRIX
nucleus.18	GO_NUCLEAR_BODY
nucleus.19	GO_NUCLEAR_SPECK
nucleus.20	GO_NUCLEAR_CYCLIN_DEPENDENT_PROTEIN_KINASE_HOLOENZYME_COMPLEX
nucleus.21	GO_SMALL_NUCLEAR_RIBONUCLEOPROTEIN_COMPLEX
nucleus.22	GO_NUCLEAR_PORE_OUTER_RING
nucleus.23	GO_INTRINSIC_COMPONENT_OF_NUCLEAR_INNER_MEMBRANE
nucleus.24	GO_NUCLEAR_PERICENTRIC_HETEROCHROMATIN
nucleus.25	GO_NUCLEAR_MEMBRANE
nucleus.26	GO_NUCLEAR_PERIPHERY
nucleus.27	GO_NUCLEAR_INCLUSION_BODY
nucleus.28	GO_FANCONI_ANAEMIA_NUCLEAR_COMPLEX
nucleus.29	GO_NUCLEAR_REPLICATION_FORK
nucleus.30	GO_HOST_CELL_NUCLEAR_PART
nucleus.31	GO_NUCLEAR_PORE_CENTRAL_TRANSPORT_CHANNEL
nucleus.32	GO_NUCLEAR_PORE_NUCLEAR_BASKET
nucleus.33	GO_PERINUCLEAR_REGION_OF_CYTOPLASM
nucleus.34	GO_NUCLEAR_STRESS_GRANULE
RNA_binding.1	GO_NUCLEAR_EXOSOME_RNASE_COMPLEX
RNA_binding.2	GO_CYTOPLASMIC_EXOSOME_RNASE_COMPLEX
RNA_binding.3	GO_RNA_POLYMERASE_II_CORE_COMPLEX
RNA_binding.4	GO_RNA_POLYMERASE_III_COMPLEX
RNA_binding.5	GO_RNA_POLYMERASE_I_COMPLEX
RNA_binding.6	GO_MRNA_CLEAVAGE_AND_POLYADENYLATION_SPECIFICITY_FACTOR_COMPLEX
RNA_binding.7	GO_MRNA_CLEAVAGE_FACTOR_COMPLEX
RNA_binding.8	GO_RNA_POLYMERASE_II_HOLOENZYME
RNA_binding.9	GO_EXTERNAL_ENCAPSULATING_STRUCTURE
RNA_binding.10	GO_RNA_POLYMERASE_COMPLEX
RNA_binding.11	GO_RNAI_EFFECTOR_COMPLEX
RNA_binding.12	GO_RNA_CAP_BINDING_COMPLEX
RNA_binding.13	GO_MRNA_EDITING_COMPLEX
RNA_binding.14	GO_CRD_MEDIATED_MRNA_STABILITY_COMPLEX
RNA_binding.15	GO_POST_MRNA_RELEASE_SPLICEOSOMAL_COMPLEX
RNA_binding.16	GO_HISTONE_PRE_MRNA_3_END_PROCESSING_COMPLEX
RNA_binding.17	GO_RNA_POLYMERASE_II_TRANSCRIPTION_REPRESSOR_COMPLEX
RNA_binding.18	GO_RNA_POLYMERASE_II_TRANSCRIPTION_REGULATOR_COMPLEX
RNA_binding.19	GO_RNA_POLYMERASE_III_TRANSCRIPTION_REGULATOR_COMPLEX
ribosome.1	GO_ORGANELLAR_RIBOSOME
ribosome.2	GO_RIBOSOME
ribosome.3	GO_CYTOSOLIC_RIBOSOME
ribosome.4	GO_PRERIBOSOME
ribosome.5	GO_90S_PRERIBOSOME
ribosome.6	GO_PRERIBOSOME_LARGE_SUBUNIT_PRECURSOR
ribosome.7	GO_PRERIBOSOME_SMALL_SUBUNIT_PRECURSOR
ribosome.8	GO_PWP2P_CONTAINING_SUBCOMPLEX_OF_90S_PRERIBOSOME
ribosome.9	GO_POLYSOMAL_RIBOSOME
